# Supplementary material for: Exploring the Regulatory Landscape of Dementia: Insights from Non-Coding RNAs
Source: Int J Mol Sci. 2024 Jun 4;25(11):6190. doi: 10.3390/ijms25116190 (PMC11172830; doi:10.3390/ijms25116190)
Supplement: Supplementary file 1 [file ijms-25-06190-s001.zip]

Archive with 2 entries (2 files):
- supplementary table S1.xlsx
- supplementary table S2.xlsx
