# Supplementary material for: Exploring the Regulatory Landscape of Dementia: Insights from Non-Coding RNAs
Source: Int J Mol Sci. 2024 Jun 4;25(11):6190. doi: 10.3390/ijms25116190 (PMC11172830; doi:10.3390/ijms25116190)
Supplement: Supplementary file 1 [file ijms-25-06190-s001.zip › supplementary table S1.xlsx]

## Sheet: Sheet1
Table S1. List of miRNAs and lncRNAs involved in dementia-related diseases.
Name of disease	miRNA	lncRNA	Target gene	Clinical value	Function	Study model	Reference
AD	miR-374b-5p	MAGI2-AS3	BACE1	Biomarker and therapeutic target	Contribute to the advancement of disease by modulating neuronal viability and neuroinflammation	In vitro	[156]
	miR-9-5p	BDNF-AS	BACE1	Biomarker and therapeutic target	Regulate apoptosis and oxidative stress response by inhibiting cell damage in the nervous system	Human tissues, in vivo and in vitro	[157]
	miR-27a-3p	NEAT1	BACE1	N/A	Facilitate the production and deposition of Aβ in the brain	Human samples	[158]
	miR-124	NEAT1	BACE1	Therapeutic target	Reduce cell apoptosis and induce autophagy	In vivo and in vitro	[159]
	miR-30b	MALAT1	CNR1	Therapeutic target	Decrease inflammation and neuron recovery	In vivo and in vitro	[182]
	miR-125b	MALAT1	FOXQ1	Diagnostic biomarker	Regulate cell division and oxidative damage	Human serum	[183]
			PTGS2
			CDK5
	miR-125a	ANRIL	-	N/A	Inhibit pro-inflammatory cytokines and apoptosis	In vivo and in vitro	[184]
	miR-129	H19	HMGB1	Therapeutic target	Enhance cell survival, suppress apoptosis, safeguard mitochondrial membrane potential integrity and reduce oxidative stress	In vivo and in vitro	[185]
	miR-214-3p	BACE1-AS	ATG5	Biomarker and therapeutic target	Suppress autophagy and reduce neuronal damage	Human serum, in vivo and in vitro	[186]
	miR-361-3p	NEAT1	TRAF2	Therapeutic target	Reduce LPS-mediated cell viability, increase apoptosis and inflammatory factors	In vitro	[187]
FTD	-	NEAT1	TDP-43	N/A	Regulation of splicing in favor of UG-rich motifs suggests a role in neurodegenerative diseases	Human tissues and in vitro	[162]
		MALAT1
VD	miR-34b-5p	MIAT	CALB1	Biomarker and therapeutic target	Impair memory and learning ability	In vivo	[164]
	miR-9-3p	MALAT1	SAP97	N/A	Regulate neurological disorders	In vivo and in vitro	[165]
* N/A: not available
