# Supplementary material for: Exploring the Regulatory Landscape of Dementia: Insights from Non-Coding RNAs
Source: Int J Mol Sci. 2024 Jun 4;25(11):6190. doi: 10.3390/ijms25116190 (PMC11172830; doi:10.3390/ijms25116190)
Supplement: Supplementary file 1 [file ijms-25-06190-s001.zip › supplementary table S2.xlsx]

## Sheet: Sheet1
Table S2. List of miRNAs and circRNAs involved in dementia-related diseases.
Name of disease	miRNA	circRNA	Target gene	Clinical value	Function	Study model	Reference
AD	miR-217	circHOMER1 (hsa-circ_0006916)	-	N/A	Protect fibrillar Aβ-induced cell damage	Human serum and in vitro	[20]
	miR-15-5p	circAPP	IGF1	N/A	Control of tauopathy progression and management of cognitive decline	Human samples	[172]
			SNAP25
	miR-29b	KIAA1586	-	Biomarker and therapeutic target	Neuronal ensheathment, activation of stress-induced MAPK cascade, involvement in the Wnt signaling pathway, modulation of autophagy and protein dephosphorylation	Data analyses	[173]
	miR-101
	miR-15a
	miR-103	circ_0000950	-	Therapeutic target	Induce neuronal apoptosis, inhibit neurite outgrowth and increase levels of inflammatory cytokines	In vivo and in vitro	[174]
	miR-138	circHDAC9	Sirt1	Therapeutic target	Facilitate synaptic function and regulate the processing of APP, leading to excessive production of Aβ	Human serum and in vivo	[175]
	miR-7	ciRS-7	UBE2A	N/A	Regulate the accumulation of amyloid and the development of deposits that form senile plaques	Human tissues	[176]
	miR-576-3p	circ_0005835	-	N/A	Promote the proliferation of neural stem cells to differentiated and inhibit inflammatory cytokines	Human samples and in vitro	[177]
	miR-422a	circ_002048	AP2M1	Biomarker and therapeutic target	Increase levels of pro-inflammatory cytokines and neurotoxic β-amyloid with autophagy	Data analyses	[178]
	miR-4784
	miR-3944-3p
	miR-574-5p	circ_0003391	-	Therapeutic target	Repression of cortex and neural progenitors by amyloid precursor protein to inhibit neurogenesis	Human samples	[179]
	miR-328	circ-AXL	BACE1	N/A	Reduce apoptosis caused by inflammatory cytokines and increase neurite outgrowth	In vitro	[180]
	miR-142-5p	circHDAC9	-	N/A	Ameliorate Aβ42-induced HN cell neurotoxicity	In vitro	[188]
* N/A: not available
